# Supplementary material for: Effects of music therapy in patients with diabetic retinopathy undergoing pan‑retinal photocoagulation
Source: PLoS One. 2026 Mar 16;21(3):e0344435. doi: 10.1371/journal.pone.0344435 (PMC12991246; doi:10.1371/journal.pone.0344435)
Supplement: S5 File — (XLSX) [file pone.0344435.s005.xlsx]

## Sheet: S5 SupplementDataset
Group	Age	Q4Sex	Q5Educationlevel	Q6Maritalstatus	Q7Employmentstatus	Q8Householdincome	Q9Ethnicity	Q10Diabetesyears	Q11HbA1c	Q12Retinopathyyears	Q13Lesionlaterality	Q14Treatmenteye	Q15Diagnosedlesionarea	Q16Comorbities	Height	Weight	BMI	HR1	SBP1	DBP1	HR2	SBP2	DBP2	Pain1	Pain2	S1satisfactionrating	S2satisfactionrating	S3satisfactionrating	S4satisfactionrating	S5satisfactionrating	S6satisfactionrating	Starttime	Treatmentduration	Endtime	Hypoglycemicreaction	Syncope	Arrhythmia	otherresponse	BeSTAI	AfterSTAI	changeSTAI	Q11HbA1cSMEAN	changeHR	changeSBP	changeDBP	changePain	Region3
0	64	1	2	1	3	3	1	19	5.8	0.5	3	1	1	10	1.68	67	23.7387	83	166	98	81	171	101	6	4	4	4	9	4	4	4	13:46:00	15	14:01:00	0	0	0	0	40	45	5	5.8	-2	5	3	-2	1
0	43	2	2	1	2	3	1	0.2	1000	0.2	3	1	2	10.高血压，左眼青光眼术后	1.58	55	22.0317	80	135	90	91	140	93	4	2	5	4	9	4	4	4	14:25:00	10	14:35:00	0	0	0	0	28	46	18	8.55714	11	5	3	-2	2
0	67	1	3	1	3	4	1	30	8.7	0.08	3	1	3	10	1.7	65	22.4913	115	118	89	106	149	96	4	2	4	4	9	4	4	4	14:13:00	9	14:22:00	0	0	0	0	45	45	0	8.7	-9	31	7	-2	3
0	45	1	3	1	1	3	1	5	1000	2	3	2	1	10	1.65	70	25.7117	82	135	92	78	132	86	4	2	5	5	9	4	5	4	15:10:00	15	15:25:00	0	0	0	0	36	45	9	8.55714	-4	-3	-6	-2	1
0	38	2	2	3	2	3	1	13	6.8	2	3	1	2	10.高血压	1.53	51	21.7865	80	119	90	80	135	96	4	2	4	4	9	4	4	4	14:50:00	9	15:04:00	0	0	0	0	58	50	-8	6.8	0	16	6	-2	2
0	61	1	3	1	3	5	1	13	10.6	0.08	3	2	4	10.高血压	1.73	67	22.3863	105	165	106	102	170	102	0	0	5	5	9	5	5	5	15:02:00	10	15:12:00	0	0	0	0	41	34	-7	10.6	-3	5	-4	0	1
0	72	1	3	1	3	5	1	12	1000	1	3	2	6	10	1.62	54	20.5761	75	143	92	67	151	99	4	2	4	4	9	4	5	4	16:12:00	10	16:22:00	0	0	0	0	39	43	4	8.55714	-8	8	7	-2	3
0	42	2	5	1	1	5	1	16	12.2	0.02	3	2	6	10.消化性溃疡脉管综合症	1.63	81	30.4867	113	151	95	107	154	88	6	4	5	5	9	5	5	5	15:55:00	15	16:10:00	0	0	0	0	37	50	13	12.2	-6	3	-7	-2	3
0	61	1	3	1	1	5	1	23	6.8	1	3	1	3	10.高血压	1.72	75	25.3515	92	155	91	88	166	99	0	0	4	4	9	4	5	4	14:45:00	11	14:56:00	0	0	0	0	32	41	9	6.8	-4	11	8	0	3
0	54	2	2	1	1	4	1	5	8.9	0.75	3	1	2	10.左眼白内障术后	1.55	54	22.4766	66	141	78	64	153	85	6	6	4	4	9	4	5	4	15:20:00	16	15:36:00	0	0	0	0	36	40	4	8.9	-2	12	7	0	2
0	45	1	5	1	1	5	1	3	6.5	0.17	3	2	5	10.高血压	1.83	83	24.7843	78	125	89	83	133	96	4	2	5	4	9	4	5	4	14:10:00	12	14:22:00	0	0	0	0	38	44	6	6.5	5	8	7	-2	2
0	56	1	2	1	1	4	1	12	8.4	0.08	3	2	4	10.高血压	1.7	78	26.9896	79	138	92	72	145	96	6	2	3	4	9	4	5	3	14:02:00	11	14:13:00	0	0	0	0	39	39	0	8.4	-7	7	4	-4	1
0	53	2	3	1	3	4	1	23	1000	0.17	3	1	3	10	1.55	57	23.7253	89	133	77	82	146	77	4	2	4	5	9	5	5	4	15:42:00	11	15:53:00	0	0	0	0	33	38	5	8.55714	-7	13	0	-2	3
0	56	1	3	2	1	4	1	3	1000	0.08	3	1	3	10.脑梗	1.68	59	20.9042	95	142	86	92	146	82	2	2	5	4	9	5	5	4	14:38:00	11	14:49:00	0	0	0	0	32	39	7	8.55714	-3	4	-4	0	3
0	69	2	1	1	3	3	1	16	1000	1	3	2	5	10.高血压	1.64	68	25.2826	78	136	80	75	154	89	6	4	5	4	9	5	5	4	16:38:00	12	16:50:00	0	0	0	0	32	38	6	8.55714	-3	18	9	-2	2
0	54	1	2	1	1	3	1	15	7.8	0.17	3	1	3	10.慢粒	1.7	76	26.2976	73	169	87	59	175	99	8	4	5	5	9	5	5	4	16:16:00	14	16:30:00	0	0	0	0	51	50	-1	7.8	-14	6	12	-4	3
0	66	1	3	1	3	5	1	8	1000	4	3	2	5	10.下肢末梢神经病变	1.65	68	24.977	88	107	66	83	142	82	8	4	5	5	9	5	5	5	14:55:00	20	15:15:00	0	0	0	0	35	44	9	8.55714	-5	35	16	-4	2
0	62	1	3	1	3	4	1	24	8.2	0.08	3	2	4	10.脑梗	1.58	55	22.0317	88	141	71	79	128	77	6	4	3	4	9	4	5	4	14:22:00	13	14:35:00	0	0	0	0	37	40	3	8.2	-9	-13	6	-2	1
0	58	1	2	1	1	5	1	8	7.2	0.25	3	1	3	10.11.高血压	1.62	68	25.9107	101	138	85	99	126	78	4	2	5	5	9	5	5	5	13:38:00	10	13:48:00	0	0	0	0	47	35	-12	7.2	-2	-12	-7	-2	3
0	45	1	1	1	2	3	1	20	1000	0.5	3	2	5	10.11	1.75	70	22.8571	96	165	91	90	150	91	4	2	3	3	9	4	5	4	15:28:00	12	15:40:00	0	0	0	0	44	41	-3	8.55714	-6	-15	0	-2	2
0	72	2	1	1	4	4	1	28	10.9	2	3	1	3	10.高血压.脑梗	1.6	62	24.2187	96	114	77	92	126	82	4	2	4	5	9	4	5	5	14:30:00	12	14:42:00	0	0	0	0	40	41	1	10.9	-4	12	5	-2	3
0	44	1	5	1	1	5	1	0.2	1000	0.17	3	1	1	10.高血压	1.72	81	27.3797	80	165	113	82	166	108	4	2	4	4	9	4	5	4	13:40:00	10	13:50:00	0	0	0	0	35	34	-1	8.55714	2	1	-5	-2	1
0	66	1	1	1	3	5	1	20	1000	0.25	3	1	2	10.高血压	1.75	90	29.3878	89	105	75	76	110	72	4	2	5	5	9	5	5	5	14:50:00	12	15:02:00	0	0	0	0	33	39	6	8.55714	-13	5	-3	-2	2
0	68	1	1	1	3	5	1	32	1000	0.5	3	2	6	10.脑萎缩	1.73	55	18.3768	78	99	65	76	101	68	4	2	4	5	9	5	5	5	15:10:00	12	15:22:00	0	0	0	0	43	43	0	8.55714	-2	2	3	-2	3
0	45	1	4	1	1	5	1	20	12.9	0.25	3	1	3	10	1.75	65	21.2245	102	117	85	96	108	82	4	2	5	5	9	5	5	5	15:10:00	12	15:22:00	0	0	0	0	30	38	8	12.9	-6	-9	-3	-2	3
0	62	1	3	1	3	4	1	15	7.8	5	3	1	3	10	1.7	70	24.2215	81	152	89	81	147	92	4	2	4	4	9	5	5	4	13:42:00	10	13:32:00	0	0	0	0	41	47	6	7.8	0	-5	3	-2	3
0	66	2	1	1	3	5	1	18	1000	0.25	3	1	1	10	1.55	62	25.8065	90	121	68	95	122	77	2	2	5	5	9	5	5	5	14:26:00	13	14:39:00	0	0	0	0	38	38	0	8.55714	5	1	9	0	1
0	60	1	3	1	3	5	1	21	6.2	0.25	3	1	2	10.高血压	1.62	62	23.6244	81	144	93	82	138	91	4	2	5	5	9	5	5	5	13:48:00	10	13:58:00	0	0	0	0	39	39	0	6.2	1	-6	-2	-2	2
0	61	1	4	1	3	4	1	7	7.2	3	3	1	2	10	1.76	75	24.2123	78	126	74	71	177	98	6	6	4	3	9	4	4	4	15:50:00	10	16:00:00	0	0	0	0	40	43	3	7.2	-7	51	24	0	2
0	56	1	3	1	1	4	1	10	1000	2	3	1	1	10.高血压.心梗病史	1.75	82	26.7755	93	132	100	96	128	96	4	2	4	3	9	4	5	4	15:20:00	10	15:30:00	0	0	0	0	39	39	0	8.55714	3	-4	-4	-2	1
0	33	2	4	2	1	4	1	0.08	1000	0.08	3	1	2	10	1.73	62	20.7157	120	141	98	116	136	96	4	2	4	5	9	5	5	5	15:35:00	11	15:46:00	0	0	0	0	37	39	2	8.55714	-4	-5	-2	-2	2
0	43	1	3	1	1	5	1	10	1000	0.75	3	1	2	10	1.7	65	22.4913	105	111	88	96	140	99	8	2	5	5	9	4	5	4	15:46:00	12	15:58:00	0	0	0	0	37	40	3	8.55714	-9	29	11	-6	2
0	70	1	3	3	3	5	1	23	1000	1.5	3	2	5	10	1.75	64	20.898	78	162	90	80	178	107	4	2	5	5	9	5	5	5	15:40:00	10	15:50:00	0	0	0	0	39	38	-1	8.55714	2	16	17	-2	2
0	29	1	4	2	1	4	1	5	10.5	0.25	3	1	1	10	1.75	70	22.8571	100	106	76	97	128	90	6	4	5	5	9	4	5	5	15:18:00	12	15:30:00	0	0	0	0	35	37	2	10.5	-3	22	14	-2	1
0	58	2	1	3	4	4	1	10	1000	0.33	3	2	4	10	1.56	55	22.6003	83	129	79	70	153	79	4	2	5	5	9	4	5	4	13:30:00	12	13:42:00	0	0	0	0	39	38	-1	8.55714	-13	24	0	-2	1
0	68	1	2	1	3	4	1	30	1000	0.08	3	1	1	10.高血压	1.73	70	23.3887	72	158	89	71	162	93	6	4	5	4	9	4	5	5	14:40:00	10	14:50:00	0	0	0	0	37	41	4	8.55714	-1	4	4	-2	1
0	57	1	2	1	1	4	1	7	1000	0.17	3	1	2	10.强直性脊柱炎	1.6	52	20.3125	87	139	87	87	130	83	4	2	4	4	9	4	5	4	14:58:00	12	15:10:00	0	0	0	0	37	37	0	8.55714	0	-9	-4	-2	2
0	38	1	4	2	2	3	1	1	1000	0.04	3	1	1	10	1.75	68	22.2041	108	104	77	92	108	82	4	2	4	4	9	5	5	4	16:25:00	12	16:37:00	0	0	0	0	41	42	1	8.55714	-16	4	5	-2	1
0	58	2	3	1	3	5	1	30	1000	6	3	1	2	10.高血压	1.56	65	26.7094	94	162	98	87	147	92	4	2	4	4	9	4	5	4	15:25:00	15	15:40:00	0	0	0	0	35	37	2	8.55714	-7	-15	-6	-2	2
0	59	1	3	1	1	5	1	12	1000	0.17	3	1	2	10	1.7	70	24.2215	90	153	96	96	156	92	4	2	4	4	9	5	5	4	14:14:00	10	14:24:00	0	0	0	0	40	40	0	8.55714	6	3	-4	-2	2
0	68	2	1	1	3	4	1	8	1000	6	3	2	5	10	1.6	60	23.4375	73	156	89	70	164	100	4	2	4	4	9	4	5	4	14:52:00	13	15:05:00	0	0	0	0	38	40	2	8.55714	-3	8	11	-2	2
0	58	1	3	1	1	5	1	27	8.9	2	3	1	2	10	1.72	62	20.9573	63	129	79	58	120	78	4	0	5	4	9	5	5	4	09:25:00	11	09:36:00	0	0	0	0	34	34	0	8.9	-5	-9	-1	-4	2
0	59	2	3	1	3	5	1	20	1000	0.17	3	2	4	10	1.6	58	22.6562	96	139	79	94	139	79	4	0	5	5	9	5	5	5	11:15:00	12	11:27:00	0	0	0	0	38	38	0	8.55714	-2	0	0	-4	1
0	69	2	1	1	4	4	1	20	1000	5	3	2	4	10.高血压	1.55	56	23.3091	81	151	92	85	162	90	4	0	5	5	9	5	5	5	09:34:00	9	09:43:00	0	0	0	0	39	31	-8	8.55714	4	11	-2	-4	1
0	56	2	3	1	3	5	1	11	1000	0.75	3	1	2	10.高血压	1.46	51	23.9257	90	164	99	86	162	101	6	2	4	5	9	5	5	4	09:46:00	10	09:56:00	0	0	0	0	44	41	-3	8.55714	-4	-2	2	-4	2
0	70	1	1	1	3	4	1	14	1000	0.33	3	2	5	10.高血压	1.58	62.5	25.0361	71	144	71	76	135	76	4	2	5	5	9	5	5	4	09:21:00	12	09:33:00	0	0	0	0	36	38	2	8.55714	5	-9	5	-2	2
0	72	2	1	1	4	4	1	20	8.2	0.17	3	1	1	10.高血压	1.51	53	23.2446	73	166	89	78	176	93	4	2	5	4	9	4	5	5	10:05:00	10	10:15:00	0	0	0	0	42	40	-2	8.2	5	10	4	-2	1
0	64	1	2	1	4	4	1	12	9.2	0.17	3	1	2	10.高血压	1.64	60	22.3081	89	126	86	97	157	81	4	2	4	4	9	4	5	4	09:55:00	11	10:06:00	0	0	0	0	39	36	-3	9.2	8	31	-5	-2	2
0	65	1	4	1	3	5	1	30	1000	0.25	3	1	3	10	1.68	70	24.8016	68	141	80	76	136	83	4	2	5	5	9	5	5	4	09:40:00	13	09:53:00	0	0	0	0	30	35	5	8.55714	8	-5	3	-2	3
0	73	1	4	1	3	5	1	23	1000	1	3	2	4	10	1.71	62.5	21.3741	68	143	81	70	135	82	4	2	5	5	9	5	5	5	10:42:00	11	10:53:00	0	0	0	0	31	34	3	8.55714	2	-8	1	-2	1
0	73	2	2	1	3	5	1	28	1000	0.33	3	1	2	10.高血压	1.54	58	24.4561	93	152	95	86	156	92	4	2	4	4	9	5	5	4	09:55:00	10	10:05:00	0	0	0	0	41	39	-2	8.55714	-7	4	-3	-2	2
0	60	1	2	1	4	5	1	16	1000	1.17	3	1	3	10.高血压	1.8	80	24.6914	73	154	92	82	136	90	6	2	4	4	9	5	5	4	09:40:00	10	09:50:00	0	0	0	0	35	39	4	8.55714	9	-18	-2	-4	3
0	56	2	2	1	4	4	1	15	1000	0.83	3	1	2	10.高血压	1.58	58	23.2335	60	152	96	68	132	91	4	2	5	5	9	5	5	5	09:26:00	12	09:38:00	0	0	0	0	38	38	0	8.55714	8	-20	-5	-2	2
0	48	2	2	1	1	4	1	2	6.9	0.08	3	2	4	10.高血压	1.68	72.5	25.6874	86	129	91	82	133	92	2	0	5	5	9	5	5	5	09:15:00	10	09:25:00	0	0	0	0	39	35	-4	6.9	-4	4	1	-2	1
0	61	1	5	1	3	5	1	20	7.9	0.25	3	1	2	10	1.72	60	20.2812	81	136	82	86	142	86	4	0	4	4	9	5	5	4	09:30:00	12	09:42:00	0	0	0	0	39	35	-4	7.9	5	6	4	-4	2
0	38	1	4	1	1	5	1	15	7.2	2	3	2	6	10.高血压	1.65	80	29.3848	82	136	99	80	126	90	4	2	4	4	9	5	5	4	10:10:00	11	10:21:00	0	0	0	0	38	38	0	7.2	-2	-10	-9	-2	3
0	51	2	1	1	1	4	1	20	7.8	0.17	3	1	3	10.高血压	1.56	70	28.764	91	124	95	87	126	92	4	2	5	5	9	5	5	5	10:25:00	10	10:35:00	0	0	0	0	39	35	-4	7.8	-4	2	-3	-2	3
1	58	1	3	1	1	5	1	20	8.5	1	3	1	1	10	1.72	72	24.3375	81	155	95	86	152	92	4	2	5	4	4	5	5	4	07:48:00	12	08:56:00	0	0	0	0	35	37	2	8.5	5	-3	-3	-2	1
1	61	2	2	1	3	5	1	10	7.1	0.5	3	2	5	10	1.6	60	23.4375	71	146	71	73	130	77	4	2	4	4	4	4	5	4	09:27:00	9	09:36:00	0	0	0	0	42	38	-4	7.1	2	-16	6	-2	2
1	49	1	3	1	3	5	1	14	9.5	0.08	3	2	4	10.高血压。肾移植术后	1.7	68	23.5294	86	115	82	83	129	85	6	2	4	4	4	4	5	4	09:40:00	10	09:50:00	0	0	0	0	44	44	0	9.5	-3	14	3	-4	1
1	40	1	4	2	1	5	1	4	1000	0.5	3	1	2	10	1.78	66	20.8307	78	126	85	83	110	76	4	2	4	4	3	4	5	4	08:45:00	11	08:56:00	0	0	0	0	34	37	3	8.55714	5	-16	-9	-2	2
1	58	1	3	1	3	4	1	10	7.2	0.17	3	2	5	10	1.67	62	22.231	72	123	68	76	128	76	4	2	4	4	4	5	5	4	08:50:00	15	09:05:00	0	0	0	0	36	41	5	7.2	4	5	8	-2	2
1	45	1	5	1	1	5	1	15	9.8	2	3	2	6	10	1.76	72	23.2438	105	115	82	101	115	81	2	2	5	5	4	4	5	4	10:17:00	10	10:27:00	0	0	0	0	28	33	5	9.8	-4	0	-1	0	3
1	75	2	3	1	3	5	1	20	9.5	1	3	2	5	10	1.5	40	17.7778	72	142	80	78	150	78	2	2	4	4	4	5	5	4	10:50:00	13	11:05:00	0	0	0	0	39	44	5	9.5	6	8	-2	0	2
1	42	2	5	1	1	5	1	16	12.2	0.02	3	1	2	9.10.脉管综合症	1.63	81	30.4867	110	134	98	109	132	88	4	2	5	5	5	5	5	5	08:38:00	12	08:50:00	0	0	0	0	39	33	-6	12.2	-1	-2	-10	-2	2
1	54	1	2	1	1	3	1	15	7.8	0.17	3	2	5	10.慢粒	1.7	76	26.2976	66	175	96	62	178	102	8	4	5	5	5	5	5	5	08:51:00	15	09:06:00	0	0	0	0	40	40	0	7.8	-4	3	6	-4	2
1	64	1	2	1	3	3	1	19	5.8	0.5	3	2	6	10	1.68	67	23.7387	87	142	80	83	143	86	4	2	5	5	5	5	5	5	09:09:00	11	09:20:00	0	0	0	0	32	33	1	5.8	-4	1	6	-2	3
1	66	2	1	1	3	4	1	24	7.1	0.08	3	2	4	10	1.55	65	27.0552	77	133	73	78	118	67	4	2	5	5	5	5	5	5	09:12:00	10	09:22:00	0	0	0	0	31	30	-1	7.1	1	-15	-6	-2	1
1	67	2	3	1	3	4	1	20	7.1	0.17	3	2	4	10.高血压	1.53	51	21.7865	92	130	76	108	142	77	4	0	5	5	5	5	5	5	08:40:00	12	08:52:00	0	0	0	0	32	34	2	7.1	16	12	1	-4	1
1	45	1	4	1	1	4	1	1	5.9	0.08	3	1	2	10.高血压	1.71	63	21.5451	80	153	104	82	145	105	4	2	3	4	4	5	5	4	08:50:00	10	09:00:00	0	0	0	0	37	38	1	5.9	2	-8	1	-2	2
1	45	1	5	1	1	5	1	3	6.5	0.17	3	1	1	10.高血压	1.83	83	24.7843	80	114	85	76	110	83	4	2	5	5	5	5	5	5	09:56:00	9	10:05:00	0	0	0	0	36	32	-4	6.5	-4	-4	-2	-2	1
1	56	1	2	1	1	4	1	12	8.4	0.08	3	2	6	10.高血压	1.7	78	26.9896	87	133	91	83	116	83	4	2	5	5	5	5	5	5	14:01:00	10	14:11:00	0	0	0	0	39	34	-5	8.4	-4	-17	-8	-2	3
1	51	1	2	1	1	5	1	15	10.3	0.5	3	2	5	10.高血压	1.71	56	19.1512	99	154	95	91	155	94	4	2	5	5	5	5	5	5	10:20:00	13	10:33:00	0	0	0	0	40	36	-4	10.3	-8	1	-1	-2	2
1	53	1	4	1	1	5	1	8	6	0.33	3	2	4	10.11	1.62	70	26.6728	91	129	89	82	124	82	4	2	5	5	5	5	5	5	09:55:00	10	10:05:00	0	0	0	0	32	31	-1	6	-9	-5	-7	-2	1
1	45	1	1	1	1	4	1	10	1000	0.25	3	2	6	10	1.69	50	17.5064	89	128	89	88	126	76	6	2	4	5	4	5	5	4	08:55:00	11	09:06:00	0	0	0	0	39	36	-3	8.55714	-1	-2	-13	-4	3
1	27	1	4	2	1	3	1	5	1000	3	3	1	3	10	1.68	62	21.9671	94	163	110	92	173	110	4	2	5	5	5	5	5	5	09:38:00	12	09:50:00	0	0	0	0	40	36	-4	8.55714	-2	10	0	-2	3
1	68	2	3	1	3	5	1	15	8.2	0.17	3	2	4	10.高血压	1.57	57	23.1247	60	131	70	61	128	76	4	2	5	5	5	5	5	5	09:50:00	18	10:08:00	0	0	0	0	38	35	-3	8.2	1	-3	6	-2	1
1	50	1	4	1	1	5	1	15	10	0.17	3	1	2	10.高血压	1.7	70	24.2215	88	138	94	84	125	90	4	2	5	5	5	5	5	4	09:25:00	13	09:38:00	0	0	0	0	39	37	-2	10	-4	-13	-4	-2	2
1	75	1	2	1	3	4	1	13	1000	0.5	3	1	3	10	1.56	69	28.3531	73	123	81	65	144	91	6	4	4	4	3	4	5	5	10:42:00	10	10:52:00	0	0	0	0	40	40	0	8.55714	-8	21	10	-2	3
1	41	1	5	1	1	4	1	0.6	1000	0.67	3	1	1	10	1.78	80	25.2493	90	125	92	88	122	94	4	2	4	4	4	5	5	5	10:30:00	11	10:41:00	0	0	0	0	39	39	0	8.55714	-2	-3	2	-2	1
1	66	1	3	1	3	4	1	6	9.9	0.5	3	2	5	10.高血压	1.58	48	19.2277	96	120	80	95	123	89	4	2	4	4	4	5	5	5	09:55:00	10	10:05:00	0	0	0	0	36	38	2	9.9	-1	3	9	-2	2
1	51	1	5	1	1	5	1	18	8.2	0.5	3	2	4	10	1.72	75	25.3515	84	123	91	82	125	90	4	2	5	5	5	5	5	5	08:50:00	10	09:00:00	0	0	0	0	38	33	-5	8.2	-2	2	-1	-2	1
1	55	2	1	1	4	4	1	28	1000	0.25	3	2	5	10.高血压	1.6	60	23.4375	86	133	89	82	136	90	6	2	5	5	5	5	5	5	09:48:00	13	10:05:00	0	0	0	0	36	34	-2	8.55714	-4	3	1	-4	2
1	68	1	3	1	3	5	1	20	7.5	5	3	1	2	10.高血压.心梗病史	1.68	68	24.093	77	131	80	82	135	78	4	2	5	5	5	5	5	5	09:39:00	10	09:51:00	0	0	0	0	34	34	0	7.5	5	4	-2	-2	2
1	54	1	3	1	1	4	1	20	1000	2	3	1	3	10	1.6	55	21.4844	106	153	85	89	142	78	4	2	4	3	3	5	5	4	09:53:00	12	10:05:00	0	0	0	0	42	39	-3	8.55714	-17	-11	-7	-2	3
1	71	2	1	1	4	4	1	12	1000	0.08	3	1	1	10	1.64	70	26.0262	68	147	83	62	150	83	2	0	5	4	4	5	5	5	10:30:00	10	10:40:00	0	0	0	0	29	30	1	8.55714	-6	3	0	-2	1
1	45	2	1	1	1	3	1	10	1000	0.25	3	2	4	10	1.53	75	32.039	98	146	101	110	140	95	4	2	4	5	4	5	5	4	09:05:00	11	09:16:00	0	0	0	0	43	39	-4	8.55714	12	-6	-6	-2	1
1	53	2	1	1	1	3	1	15	1000	2	3	1	1	10.高血压	1.56	55	22.6003	84	147	93	78	128	86	2	0	5	5	5	5	5	5	13:30:00	10	13:40:00	0	0	0	0	32	34	2	8.55714	-6	-19	-7	-2	1
1	62	1	2	1	4	5	1	12	1000	0.83	3	2	5	10	1.67	70	25.0995	79	132	88	92	120	91	6	2	4	4	5	5	5	4	10:20:00	11	10:31:00	0	0	0	0	32	35	3	8.55714	13	-12	3	-4	2
1	29	1	4	2	1	4	1	5	10.5	0.25	3	2	5	10	1.75	70	22.8571	98	128	89	92	125	85	6	2	5	5	5	5	5	5	13:40:00	12	13:52:00	0	0	0	0	28	30	2	10.5	-6	-3	-4	-4	2
1	68	1	2	1	3	4	1	30	1000	0.08	3	1	3	10.高血压	1.73	70	23.3887	71	139	83	75	128	78	4	0	5	5	5	5	5	5	14:41:00	10	14:51:00	0	0	0	0	31	36	5	8.55714	4	-11	-5	-4	3
1	38	1	4	2	2	3	1	1	1000	0.04	3	1	3	10	1.75	68	22.2041	104	98	80	102	102	82	4	2	5	5	5	5	5	5	16:40:00	10	16:50:00	0	0	0	0	28	32	4	8.55714	-2	4	2	-2	3
1	59	1	3	1	1	5	1	12	1000	0.17	3	1	2	10.高血压	1.7	70	24.2215	95	140	88	82	132	86	4	0	5	5	5	5	5	5	14:00:00	10	14:10:00	0	0	0	0	31	33	2	8.55714	-13	-8	-2	-4	2
1	68	1	1	1	4	5	1	20	14.2	0.5	3	1	3	10	1.76	67	21.6296	84	116	80	82	137	82	4	0	5	5	5	5	5	5	15:21:00	10	15:31:00	0	0	0	0	33	35	2	14.2	-2	21	2	-4	3
1	68	2	1	2	3	4	1	8	1000	6	3	2	4	10	1.6	60	23.4375	76	143	85	72	131	78	2	0	5	5	5	5	5	5	14:30:00	10	14:40:00	0	0	0	0	29	31	2	8.55714	-4	-12	-7	-2	1
1	60	1	3	1	3	5	1	21	6.2	2	3	1	2	10.高血压	1.62	62	23.6244	76	122	76	72	116	72	4	0	5	5	5	5	5	5	14:15:00	11	14:26:00	0	0	0	0	47	31	-16	6.2	-4	-6	-4	-4	2
1	77	2	1	1	3	5	1	1	1000	0.17	3	2	4	10	1.72	70	23.6614	84	141	81	82	128	76	4	0	5	5	5	5	5	5	14:52:00	11	15:03:00	0	0	0	0	36	31	-5	8.55714	-2	-13	-5	-4	1
1	65	1	3	1	3	4	1	0.08	12	0.08	3	1	1	10.11.高血压	1.74	82	27.0842	85	134	89	88	122	81	2	0	4	4	4	5	5	4	13:07:00	11	13:18:00	0	0	0	0	37	30	-7	12	3	-12	-8	-2	1
1	38	1	4	1	1	5	1	3	1000	2	3	1	1	10	1.72	55	18.5911	91	123	81	92	125	88	6	2	4	4	4	5	5	4	14:13:00	10	14:23:00	0	0	0	0	31	34	3	8.55714	1	2	7	-4	1
1	38	2	5	1	1	5	1	9	9.2	0.08	3	1	3	10	1.56	75	30.8185	107	106	84	92	110	82	4	2	5	4	4	5	5	4	16:50:00	10	17:00:00	0	0	0	0	32	45	13	9.2	-15	4	-2	-2	3
1	64	2	1	1	3	5	1	5	7.5	0.5	3	1	2	10.脑膜瘤术后	1.59	62	24.5243	82	129	75	67	127	79	6	2	4	4	3	5	5	4	16:16:00	10	16:26:00	0	0	0	0	34	40	6	7.5	-15	-2	4	-4	2
1	38	2	5	2	1	5	1	0.5	11.2	0.17	3	2	5	10	1.69	64	22.4082	94	165	79	90	113	82	4	2	5	4	4	4	5	4	16:40:00	10	16:50:00	0	0	0	0	36	38	2	11.2	-4	-52	3	-2	2
1	60	2	3	1	3	5	1	12	8.8	2	3	1	1	10.高血压	1.65	77	28.2828	77	134	91	75	129	86	6	2	5	4	4	5	5	4	15:50:00	11	16:01:00	0	0	0	0	32	36	4	8.8	-2	-5	-5	-4	1
1	61	1	3	1	3	5	1	20	1000	1	3	2	5	10	1.79	72	22.4712	83	137	92	73	128	85	4	2	5	4	4	4	5	4	16:15:00	10	16:25:00	0	0	0	0	34	36	2	8.55714	-10	-9	-7	-2	2
1	65	1	4	1	3	5	1	30	1000	0.25	3	2	5	10	1.68	70	24.8016	72	135	76	70	142	81	4	0	5	5	4	5	5	4	14:12:00	12	14:24:00	0	0	0	0	30	32	2	8.55714	-2	7	5	-4	2
1	62	1	2	1	1	5	1	8	6.3	1	3	1	3	10	1.7	71	24.5675	77	153	83	76	141	80	4	2	5	4	4	5	5	4	13:50:00	10	14:00:00	0	0	0	0	32	34	2	6.3	-1	-12	-3	-2	3
1	47	1	2	1	1	4	1	2	6.1	2	3	1	3	10.左下肢截肢	1.7	70	24.2215	88	133	94	89	144	95	4	2	4	4	4	5	5	4	14:26:00	11	14:37:00	0	0	0	0	29	35	6	6.1	1	11	1	-2	3
1	47	2	2	1	1	4	1	13	7.6	2	3	1	1	10	1.62	65	24.7676	73	124	70	73	121	72	4	2	4	5	4	5	5	4	13:30:00	11	13:41:00	0	0	0	0	34	37	3	7.6	0	-3	2	-2	1
1	51	1	4	1	1	5	1	11	7.3	1	3	2	5	10	1.63	63	23.7118	75	146	99	76	136	92	4	2	5	5	5	5	5	5	14:58:00	13	15:11:00	0	0	0	0	34	35	1	7.3	1	-10	-7	-2	2
1	61	2	1	1	3	5	1	4	8.2	1	3	2	5	10	1.56	50	20.5457	100	153	101	95	161	105	4	2	5	4	4	5	5	4	14:43:00	12	14:55:00	0	0	0	0	40	37	-3	8.2	-5	8	4	-2	2
1	56	1	1	1	4	3	1	12	15.5	0.17	3	1	1	10	1.7	50	17.301	88	179	103	82	174	109	4	2	5	5	4	5	5	4	14:30:00	11	14:41:00	0	0	0	0	40	35	-5	15.5	-6	-5	6	-2	1
1	56	2	2	1	3	4	1	12	7.8	2	3	1	3	10	1.62	55	20.9572	81	130	69	76	124	72	4	2	5	4	4	5	5	4	14:10:00	10	14:20:00	0	0	0	0	38	34	-4	7.8	-5	-6	3	-2	3
1	53	2	2	1	3	4	1	10	10.2	0.17	3	2	4	10	1.58	46	0.00184265	102	125	82	97	115	80	4	2	5	5	5	5	5	5	14:30:00	11	14:41:00	0	0	0	0	35	34	-1	10.2	-5	-10	-2	-2	1
1	63	2	1	1	4	3	1	13	8.5	1	3	2	5	10	1.6	67	26.1719	79	139	77	82	135	76	4	2	4	4	5	4	5	5	14:55:00	10	15:05:00	0	0	0	0	37	38	1	8.5	3	-4	-1	-2	2
1	52	1	3	1	1	4	1	0.6	1000	0.17	3	2	4	10	1.63	73	27.4756	97	164	97	92	146	94	4	2	5	5	4	5	5	4	15:35:00	10	15:45:00	0	0	0	0	37	36	-1	8.55714	-5	-18	-3	-2	1
1	67	1	2	1	3	4	1	17	1000	2	3	1	3	10.高血压	1.67	61	21.8724	87	149	89	82	132	81	4	2	5	4	4	5	5	4	15:50:00	16	16:06:00	0	0	0	0	33	35	2	8.55714	-5	-17	-8	-2	3
